# Supplementary material for: Effects of custom-made 3D-printed insoles on foot and body alignment in stroke survivors: an exploratory pilot randomized controlled trial
Source: PeerJ. 2026 Jul 13;14:e21533. doi: 10.7717/peerj.21533 (PMC13374578; doi:10.7717/peerj.21533)
Supplement: Supplemental Information 1 [file peerj-14-21533-s001.xlsx]

## Sheet: Sheet1
before
	transverse arch angle		medial longitudinal arch		foot arch		medial malleolus height
Participant	nonparetic side	paretic side	nonparetic side	paretic side	nonparetic side	paretic side	nonparetic side	paretic side
1	130.4	116	133.9	131.9	50.9	52.4	64.7	67.6
2	123.2	124.6	136.3	135	41.5	41.5	54.4	53.5
3	120.4	121	126	130.2	47.2	54.1	66.1	66.9
4	115.4	117.3	124.2	125.3	52.3	49.3	69.5	66.4
5	117.6	115.7	129.6	128.4	52.1	50.5	67.3	73.4
6	117.2	97.6	127.7	117.5	54.8	60.8	72.1	83.6
7	108.3	118	128.8	128.5	42.8	44.1	62	59.1
after 2weeks
	transverse arch angle		medial longitudinal arch		foot arch		medial malleolus height
Participant	nonparetic side	paretic side	nonparetic side	paretic side	nonparetic side	paretic side	nonparetic side	paretic side
1	118.6	120.3	134.3	134.1	52.5	48.8	66.3	62.5
2	116.5	110.4	133.5	131.4	46.4	47.7	59.4	61.6
3	115.5	120.3	125.4	128.1	49.3	48.7	70.1	67.4
4	114.6	119.6	125.1	125.7	50.4	51.3	68.3	67.6
5	119.3	120.7	130.7	131.7	48	46.8	63.5	61.2
6	122.1	116.4	130.2	126.5	53.7	56.1	70.6	73.1
7	111	117.7	129.4	131.7	41.1	41.1	58	57.3
after 4weeks
	transverse arch angle		medial longitudinal arch		foot arch		medial malleolus height
Participant	nonparetic side	paretic side	nonparetic side	paretic side	nonparetic side	paretic side	nonparetic side	paretic side
1	125.2	125.9	135.3	136.5	49.3	48.8	63	60.8
2	126.2	120.2	136.9	135.8	40.1	42.8	52.5	56.5
3	119.6	120.7	125.4	124.8	55.6	61.4	70.8	74.2
4	115.3	121.8	125.1	127.3	50.8	48.3	69.8	66.3
5	116.9	118.5	129.3	128.1	50.7	50.3	66.6	66.1
6	121.1	112.1	129.8	122.6	56.1	60.5	71.5	77.7
7	110.3	119.8	126.8	128.1	46.3	47.1	63.2	60.3
