# Supplementary material for: Effects of custom-made 3D-printed insoles on foot and body alignment in stroke survivors: an exploratory pilot randomized controlled trial
Source: PeerJ. 2026 Jul 13;14:e21533. doi: 10.7717/peerj.21533 (PMC13374578; doi:10.7717/peerj.21533)
Supplement: Supplemental Information 2 [file peerj-14-21533-s002.xlsx]

## Sheet: English language
before
Participant	Speed ​​per minute	Gait speed	Percentage of support on the paretic side during walking	Percentage of support on the nonparetic side during walking	Percentage of support on nonparetic forefoot	Percentage of support on the nonparetic fore-limb	Percentage of support on paretic hindfoot	Percentage of support on nonparetic hindfoot	Paretic side
1	73	0.4745	46.23	53.77	17	22	29	32	Right
2	76	0.342	43.24	56.76	19	32	23	26	Right
3	72	0.42	43.15	56.85	28	21	28	23	Right
4	41	0.3485	39.5	60.5	32	23	23	22	Left
5	84	0.49	45.94	54.06	31	29	7	33	Right
6	33	0.1265	46.19	53.81	16	45	10	29	Right
7	114	0.475	46.77	53.23	27	25	21	27	Left
after 2weeks
Participant	Speed ​​per minute	Gait speed	Percentage of support on the paretic side during walking	Percentage of support on the nonparetic side during walking	Percentage of support on nonparetic forefoot	Percentage of support on the nonparetic fore-limb	Percentage of support on paretic hindfoot	Percentage of support on nonparetic hindfoot	Paretic side
1	81	0.621	45.53	54.47	20	23	27	30	Right
2	79	0.474	46.27	53.73	19	30	23	28	Right
3	87	0.5075	46.12	53.88	27	20	30	23	Right
4	94	0.8303	43.88	51.12	30	32	18	20	Left
5	101	0.8417	44.95	55.05	26	27	12	35	Right
6	39	0.325	46.71	53.29	26	39	3	32	Right
7	100	0.7167	50.94	49.06	24	28	22	26	Left
after 4weeks
Participant	Speed ​​per minute	Gait speed	Percentage of support on the paretic side during walking	Percentage of support on the nonparetic side during walking	Percentage of support on nonparetic forefoot	Percentage of support on the nonparetic fore-limb	Percentage of support on paretic hindfoot	Percentage of support on nonparetic hindfoot	Paretic side
1	87	0.551	49.12	50.88	27	15	34	24	Right
2	84	0.56	50.59	49.41	22	29	22	27	Right
3	63	0.3255	46.23	53.77	26	29	20	25	Right
4	59	0.413	48.28	51.72	28	34	17	21	Left
5	96	0.672	45.16	54.84	25	23	29	23	Right
6	43	0.215	49.98	50.02	22	31	14	33	Right
7	111	0.555	42.64	57.36	27	27	22	24	Left
